# Supplementary material for: The chromatin remodeling enzyme Chd4 regulates genome architecture in the mouse brain
Source: Nat Commun. 2020 Jul 9;11:3419. doi: 10.1038/s41467-020-17065-z (PMC7347877; doi:10.1038/s41467-020-17065-z)
Supplement: Supplementary file 3 — Source Data [file 41467_2020_17065_MOESM3_ESM.docx]

## Sheet: fig1
Figure 1C, Promoters (Kruskal H=7271.31, p<10e-300)					Figure 1C, Enhancers (Kruskal H=29852.41, p<10e-300)
Dunn p-values					Dunn p-values
	Up	Unch	Down			Up	Unch	Down
Up	1	<10e-300	2.86e-307		Up	1	<10e-300	<10e-300
Unch	<10e-300	1	9.36e-37		Unch	<10e-300	1	<10e-300
Down	2.86e-307	9.36e-37	1		Down	<10e-300	<10e-300	1
Figure 1E, Promoters (Kruskal H=650.8, p=4.91e-142)					Figure 1E, Enhancers (Kruskal H=18194.77, p<10e-300)
Dunn p-values					Dunn p-values
	Up	Unch	Down			Up	Unch	Down
Up	1	1.14e-118	1e-42		Up	1	<10e-300	<10e-300
Unch	1.14e-118	1	4.55e-11		Unch	<10e-300	1	<10e-300
Down	1e-42	4.55e-11	1		Down	<10e-300	<10e-300	1
Figure 1F, Enhancers (Kruskal H=188.23, p=1.34e-41)
Dunn p-values
	Up	Unch	Down
Up	1	2.49e-21	5.13e-32
Unch	2.49e-21	1	6.15e-07
Down	5.13e-32	6.15e-07	1
Figure 1G, Promoters (Kruskal H=651.36, p=3.62E-142)					Figure 1G, Enhancers (Kruskal H=14444.87, p<10e-300)
Dunn p-values					Dunn p-values
	Up	Unch	Down			Up	Unch	Down
Up	1	3.6e-106	3.1e-57		Up	1	<10e-300	<10e-300
Unch	3.6e-106	1	3.47e-20		Unch	<10e-300	1	<10e-300
Down	3.1e-57	3.47e-20	1		Down	<10e-300	<10e-300	1

## Sheet: fig2
Figure 2C, Promoters (ANOVA F=111.48, p=1.80e=-5)
Dunn p-values
	Up	Unch	Down
Up	1	0.001	0.001
Unch	0.001	1	0.00128
Down	0.001	0.00128	1

## Sheet: fig3
Figure 3B (Kruskal H=116.64, p=4.71e-26)
Dunn p-values
	Up	Unch	Down
Up	1	1.38e-21	7.37e-15
Unch	<10e-300	1	0.000101
Down	7.37e-15	0.000101	1
Figure 3C (Kruskal H=429.71, p=4.89e-94)
Dunn p-values
	Up	Unch	Down
Up	1	1.28e-66	2.58e-63
Unch	1.28e-66	1	6.84e-23
Down	2.58e-63	6.84e-23	1

## Sheet: fig4
Figure 4B (Kruskal H=314.26, p=5.75e-69)
Dunn p-values
	Up	Unch	Down
Up	1	9.97e-56	7.1e-37
Unch	9.97e-56	1	2.46e-12
Down	7.1e-37	2.46e-12	1
Figure 4C (Kruskal H=68.57, p=1.89e-15)
Dunn p-values
	Up	Unch	Down
Up	1	5.6e-12	1.29e-11
Unch	5.6e-12	1	7.21e-05
Down	1.29e-11	7.21e-05	1
Figure 4E, H3K27ac (Kruskal H=202.15, p=1.27e-44)					Figure 4E, Smc1 (Kruskal H=152.32, p=8.39e-34)
Dunn p-values					Dunn p-values
	Up	Unch	Down			Up	Unch	Down
Up	1	0.00042	1.12e-24		Up	1	1.18e-25	4.58e-25
Unch	0.00042	1	7.98e-06		Unch	1.18e-25	1	2.02e-09
Down	1.12e-24	7.98e-06	1		Down	4.58e-25	2.02e-09	1
Figure 4F (Kruskal H=650.80, p=4.79e-142)
Dunn p-values
	Up	Unch	Down
Up	1	3.72e-80	7.64e-102
Unch	3.72e-80	1	1.99e-55
Down	7.64e-102	1.99e-55	1
Figure 4G (U=173603.5, p=5.04e-6)

## Sheet: suppFig3
Supp Fig 3B, Contacts
	Total	Cis >10kb	Cis <10kb	Trans
Ctrl	802033509	514378284	117787238	169867987
Chd4 cKO	996295736	649266127	140015648	207013961

## Sheet: suppFig4
Supp Fig 4B, Prom (Kruskal H=66.16, p=4.30e-15)					Supp Fig 4B, Non-prom (Kruskal H=631.23, p=8.53e-138)
Dunn p-values					Dunn p-values
	Up	Unch	Down			Up	Unch	Down
Up	1	4.78e-11	1.77e-11		Up	1	1.72e-101	2.34e-87
Unch	4.78e-11	1	5.66e-05		Unch	1.72e-101	1	8.84e-29
Down	1.77e-11	5.66e-05	1		Down	2.34e-87	8.84e-29	1
Supp Fig 4C (Kruskal H=66.44, p=3.74e-15)
Dunn p-values
	Up	Unch	Down
Up	1	1.97e-11	3.53e-11
Unch	1.97e-11	1	0.000114
Down	3.53e-11	0.000114	1
Supp Fig 4D, Prom (Kruskal H=5.25, p=0.07)					Supp Fig 4D, Non-prom (Kruskal H=33.56, p=5.15e-8)
					Dunn p-values
						Up	Unch	Down
					Up	1	1.77e-07	<10e-300
					Unch	1.77e-07	1	0.04
					Down	<10e-300	0.04	1

## Sheet: suppFig5
Supp Fig 5C (X2=52.04, p=5.43e-13)
Domain boundary loops			Non-domained loops
DNaseI in Chd4 cKO	Ctrl	Chd4 cKO	DNaseI in Chd4 cKO	Ctrl	Chd4 cKO
Up	0	6	Up	12	48
Unch	5	18	Unch	44	92
Down	1	0	Down	6	0
Supp Fig 5D, Dist (U=187775.5, p=0.49)					Supp Fig 5D, Conts (U=172435, p=0.01)
Supp Fig 5G, Prom (Kruskal H=57.72, p=2.92e-13)					Supp Fig 5G, Enh (Kruskal H=157.03, p=7.96e-35)
Dunn p-values					Dunn p-values
	Up	Unch	Down			Up	Unch	Down
Up	1	7.97e-13	6.59e-07		Up	1	1.9e-26	9.71e-26
Unch	7.97e-13	1	0.031		Unch	1.9e-26	1	1.28e-09
Down	6.59e-07	0.031	1		Down	9.71e-26	1.28e-09	1
Supp Fig 5H (Kruskal H=67.49, p=2.21e-15)
Dunn p-values
	Up	Unch	Down
Up	1	4.49e-14	7.61e-09
Unch	4.49e-14	1	0.00441
Down	7.61e-09	0.00441	1
Supp Fig 5I (Kruskal H=80.73, p=2.95e-18)
Dunn p-values
	Up	Unch	Down
Up	1	1.43e-16	2.97e-10
Unch	1.43e-16	1	0.00199
Down	2.97e-10	0.00199	1
Supp Fig 5J, Prom (Kruskal H=6.58, p=0.04)					Supp Fig 5J, Enh (Kruskal H=8.92, p=0.01)
Dunn p-values					Dunn p-values
	Up	Unch	Down			Up	Unch	Down
Up	1	0.01	0.82		Up	1	0.51	0.00351
Unch	0.01	1	0.39		Unch	0.51	1	0.00401
Down	0.82	0.39	1		Down	0.00351	0.00401	1
Supp Fig 5K (U=7432186, p=0.11)
Supp Fig 5L (U=6427.5, p=0.43)
